# Supplementary material for: Iodine Content of Commercially Available Iodized Salts in Hungary Determined by Iodometric Titration: Implications for the Effectiveness of Salt Iodization
Source: Nutrients. 2026 Apr 7;18(7):1164. doi: 10.3390/nu18071164 (PMC13074601; doi:10.3390/nu18071164)
Supplement: Supplementary file 1 [file nutrients-18-01164-s001.zip]

Archive with 1 entries (1 files):
- nutrients-4226173-supplementary.pdf
